# Supplementary material for: Intermolecular Electrophilic Germylation Using GeCl4 and Al2Cl6
Source: Angew Chem Int Ed Engl. 2026 Apr 13;65(22):e7070836. doi: 10.1002/anie.7070836 (PMC13206196; doi:10.1002/anie.7070836)
Supplement: Supplementary file 2 — Supporting File 2: anie72051‐sup‐0002‐Data.zip. [file ANIE-65-e7070836-s001.zip]

Archive with 2 entries (1 files):
- anie72051-sup-0002-Data/
- anie72051-sup-0002-Data/xyz_Final.xyz
