# Supplementary material for: Intermolecular Electrophilic Germylation Using GeCl4 and Al2Cl6
Source: Angew Chem Int Ed Engl. 2026 Apr 13;65(22):e7070836. doi: 10.1002/anie.7070836 (PMC13206196; doi:10.1002/anie.7070836)
Supplement: Supplementary file 2 — Supporting File 2: anie72051‐sup‐0002‐Data.zip. [file ANIE-65-e7070836-s001.zip › anie72051-sup-0002-Data/xyz_Final.xyz]

12
C6H5Cl
C   1.56628  1.20556  0.00002
C   0.17288  1.21364  0.00000
C  -0.51349 -0.00001 -0.00002
C   0.17289 -1.21364 -0.00000
C   1.56629 -1.20555  0.00000
C   2.26668  0.00000  0.00001
H  -0.38592  2.15081  0.00001
Cl -2.24651 -0.00000 -0.00001
H  -0.38589 -2.15083 -0.00001
H   2.10732 -2.15471  0.00000
H   3.35877  0.00002  0.00001
H   2.10732  2.15471  0.00003

12
C6H6
C  -1.29827  0.50928  0.00000
C  -0.20798  1.37895 -0.00011
C   1.09017  0.86969  0.00008
C   1.29823 -0.50937 -0.00002
C   0.20809 -1.37894 -0.00008
C  -1.09023 -0.86961  0.00008
H  -2.31520  0.90832  0.00007
H  -0.37109  2.45914 -0.00006
H   1.94425  1.55080  0.00018
H   2.31525 -0.90816  0.00001
H   0.37094 -2.45915 -0.00003
H  -1.94416 -1.55093  0.00007

15
C6H5CH3
C   1.90145 -0.00144  0.00816
C   1.19984  1.20267  0.00202
C  -0.19386  1.20144 -0.00874
C  -0.91517  0.00183 -0.01158
C  -0.19642 -1.20000 -0.00876
C   1.19667 -1.20432  0.00204
H   1.74141  2.15197  0.00196
H  -0.73576  2.15151 -0.01760
C  -2.41662  0.00095  0.00883
H  -0.73993 -2.14927 -0.01765
H   1.73601 -2.15491  0.00196
H   2.99400 -0.00274  0.01418
H  -2.82746 -0.83409 -0.57778
H  -2.79710 -0.10687  1.03843
H  -2.82654  0.93768 -0.39533

11
Cl2-py
C   1.12978  0.00425  0.00000
C   1.20423 -1.39009  0.00000
N   0.00000  0.68138  0.00000
C  -1.12986  0.00429  0.00000
C  -1.20429 -1.39002  0.00000
C  -0.00004 -2.08758  0.00000
H   2.16964 -1.89551  0.00000
H  -0.00009 -3.18011  0.00000
H  -2.16970 -1.89546  0.00000
Cl  2.59764  0.92217  0.00000
Cl -2.59757  0.92232  0.00000

12
[(Cl2-py)H]+
C   1.19167 -0.03821  0.00000
C   1.21505 -1.42359  0.00000
N   0.00000  0.60428  0.00000
C  -1.19167 -0.03822  0.00000
C  -1.21507 -1.42359  0.00000
C  -0.00000 -2.10801  0.00000
H   2.17375 -1.94300  0.00000
H  -0.00000 -3.20104  0.00000
H  -2.17376 -1.94301  0.00000
Cl  2.57777  0.92412  0.00000
Cl -2.57776  0.92412  0.00000
H  -0.00001  1.62686  0.00000

5
GeCl4
Ge  0.00000  0.00000  0.00000
Cl  0.00000  1.73491  1.22674
Cl  1.73491 -0.00000 -1.22674
Cl -1.73491  0.00000 -1.22674
Cl -0.00000 -1.73491  1.22674

4
AlCl3
Cl  1.65651  1.25507  0.00001
Al -0.00030 -0.00005 -0.00003
Cl  0.25893 -2.06181  0.00001
Cl -1.91522  0.80678  0.00001

5
[AlCl4]-
Al  0.00033 -0.00000 -0.00010
Cl  1.47520  0.97990 -1.23837
Cl -0.89874  1.44676  1.32949
Cl -1.53035 -0.87315 -1.25143
Cl  0.95364 -1.55351  1.16038

8
Al2Cl6
Al  1.59996 -0.00001 -0.00001
Cl  2.59542 -1.82889  0.00000
Cl  0.00000 -0.00013 -1.62471
Cl  2.59513  1.82903  0.00000
Al -1.59996 -0.00001  0.00002
Cl -2.59542 -1.82889 -0.00001
Cl -0.00000 -0.00014  1.62471
Cl -2.59513  1.82903 -0.00000

9
[Al2Cl7]-
Al  1.92055 -0.00683 -0.02682
Al -1.92085  0.00697 -0.02657
Cl  2.33180  2.02523  0.43182
Cl  0.00009  0.00061 -1.29331
Cl  3.31447 -0.84400 -1.40770
Cl -3.31449  0.84198 -1.40896
Cl -2.33018 -2.02520  0.43303
Cl -1.52992  1.25395  1.64270
Cl  1.52846 -1.25267  1.64323

15
(Cl2-Py)AlCl3
C   1.39681 -1.32516  0.00949
C   2.78099 -1.46578 -0.02468
N   0.77138 -0.13147  0.01641
C   1.55214  0.96990  0.00849
C   2.94295  0.91839 -0.02545
C   3.56385 -0.32110 -0.04623
H   3.21036 -2.46679 -0.03118
H   4.65303 -0.39493 -0.07410
H   3.50433  1.85181 -0.03261
Cl  0.46344 -2.75063  0.05390
Cl  0.83291  2.51401  0.05066
Al -1.34015  0.13709 -0.00941
Cl -2.51677 -1.62116 -0.07611
Cl -1.49507  1.18168 -1.84996
Cl -1.56485  1.11671  1.85773

13
TS1
Al -0.78469  1.73112 -0.06895
Al -2.73473 -1.06366  0.03092
Cl -1.50915  3.43486  0.90479
Cl -1.97551  0.47019 -1.52445
Cl  0.81310  2.25136 -1.37346
Cl -1.32017 -2.62151  0.00735
Cl -2.35905  0.33808  1.65205
Cl -4.74317 -1.46777 -0.37366
Cl  0.72460  0.30648  1.29636
Ge  2.38524 -0.48960  0.05326
Cl  1.62658 -1.16779 -1.78644
Cl  3.05770 -2.11049  1.23235
Cl  3.88652  0.97776 -0.10608

13
Int-1
Al  0.42112  2.03720  0.18505
Al  2.67675 -0.99435 -0.05320
Cl  1.27445  3.35669 -1.17186
Cl  1.79078  0.76663  1.34034
Cl -1.17844  2.62342  1.40274
Cl  1.13102 -2.43762  0.08610
Cl  2.76394  0.00777 -1.90903
Cl  4.46140 -1.40428  0.96501
Cl -0.61327  0.41997 -1.23415
Ge -2.18707 -0.66885 -0.07351
Cl -1.55319 -0.94544  1.90832
Cl -2.41962 -2.46477 -1.14349
Cl -3.90920  0.53916 -0.20644

25
TS2
C   3.07323  2.10989  1.11375
C   1.97794  2.34264  0.26827
C   1.93305  1.70381 -0.95305
C   2.94368  0.75777 -1.31730
C   4.09250  0.62028 -0.47492
C   4.14304  1.27006  0.73544
Ge  1.80903 -1.05049 -0.85465
Cl  3.12538 -2.58802 -1.49542
Cl  1.69956 -1.04172  1.25096
Cl  0.24470 -0.78362 -2.23607
Cl -0.80678 -2.95308  0.02397
Al -1.93159 -1.62836  1.29613
Cl -1.25443 -1.71378  3.29900
Cl -3.99977 -1.63063  0.93379
Cl -1.22143  0.51124  0.71094
Al -2.54447  1.63697 -0.81413
Cl -4.17978  2.40986  0.25219
Cl -1.09927  3.14369 -1.36871
Cl -2.91541  0.26837 -2.38222
H   3.04116  0.48974 -2.37806
H   1.07371  1.89094 -1.60614
H   4.90385 -0.04543 -0.77834
H   1.16531  3.00988  0.56188
H   4.98759  1.14193  1.41365
Cl  3.12182  2.85946  2.63726

16
Int-2
C   2.64796  0.00000 -0.30732
C   2.04110  1.23421 -0.62992
C   0.80975  1.23626 -1.23775
C   0.11011  0.00004 -1.47871
C   0.80974 -1.23620 -1.23781
C   2.04110 -1.23418 -0.62999
Ge -1.27654 -0.00000  0.11641
Cl -0.18898 -0.00032  1.92394
Cl -2.42009 -1.75183 -0.15393
Cl -2.41971  1.75212 -0.15356
H   0.32675  2.18156 -1.49953
H   0.32675 -2.18149 -1.49965
H   2.56303  2.16517 -0.40216
H   2.56303 -2.16515 -0.40227
Cl  4.14422 -0.00002  0.47072
H  -0.65148  0.00006 -2.27441

27
TS3
N   1.74662 -1.09734 -0.00007
C   2.40878 -1.24644  1.14930
C   3.77467 -1.50099  1.20413
C   4.46191 -1.61563 -0.00004
C   3.77476 -1.50066 -1.20423
C   2.40886 -1.24612 -1.14943
Cl  1.51085 -1.15699  2.60824
Cl  1.51104 -1.15627 -2.60842
C  -0.87143 -0.15278 -0.00005
C  -1.50867 -0.54701  1.22406
C  -2.63145 -1.34188  1.22815
C  -3.18982 -1.74261 -0.00016
C  -2.63144 -1.34172 -1.22841
C  -1.50866 -0.54685 -1.22421
Ge -0.33971  1.75991  0.00012
Cl -2.09579  2.94523  0.00058
Cl  0.81507  2.14475 -1.74115
Cl  0.81562  2.14425  1.74113
H  -1.07863 -0.22063  2.17414
H  -1.07862 -0.22035 -2.17424
H  -3.10140 -1.65611  2.16134
H  -3.10138 -1.65583 -2.16164
Cl -4.57689 -2.71856 -0.00022
H   0.34509 -0.59677 -0.00006
H   5.53655 -1.81146 -0.00003
H   4.26984 -1.60946 -2.16926
H   4.26968 -1.61006  2.16917

15
p-GeCl3-C6H4Cl
C   3.25273 -0.00001  0.00769
C   2.56694 -1.21504 -0.00170
C   1.17557 -1.21038 -0.01584
C   0.47451  0.00016 -0.01593
C   1.17571  1.21060 -0.01593
C   2.56710  1.21508 -0.00181
Ge -1.44524  0.00007 -0.00374
Cl -2.20148  1.74958 -0.98331
Cl -2.25630 -0.00601  1.97998
Cl -2.20139 -1.74374 -0.99351
H   0.63707 -2.16120 -0.03746
H   0.63726  2.16145 -0.03757
H   3.12441 -2.15281 -0.00274
H   3.12468  2.15279 -0.00293
Cl  4.97970 -0.00013  0.02399

25
TS2(Ph)
Al  1.65292 -2.09119 -0.46929
Al  2.52845  1.67047  0.26624
Cl  3.65741 -2.15372  0.15269
Cl  1.22313  0.15698 -0.89614
Cl  1.15291 -2.92828 -2.34859
Cl  1.27804  3.40366 -0.03686
Cl  2.51967  1.01514  2.27686
Cl  4.36749  1.78630 -0.74106
Cl  0.23101 -2.64818  1.04720
Ge -2.16700 -0.30206  0.65323
Cl -1.83476 -1.20038 -1.22042
Cl -0.73321  0.36056  2.04039
Cl -3.76423 -1.28499  1.64742
H  -3.30367  1.83623  1.23578
C  -3.07204  1.64865  0.17833
H  -1.08293  2.58714  0.28042
H  -5.05775  0.86286 -0.27094
C  -1.88884  2.23050 -0.36964
C  -4.13277  1.26013 -0.69492
C  -1.72112  2.28925 -1.74387
C  -3.95355  1.34096 -2.06158
C  -2.74665  1.83972 -2.57928
H  -0.78601  2.68511 -2.14536
H  -4.74268  1.01242 -2.74026
H  -2.60779  1.87596 -3.66300

16
Int-2(Ph)
Ge  0.75061 -0.00005 -0.07268
Cl  1.84022 -1.74703  0.38017
Cl  1.83896  1.74790  0.37952
Cl -0.04297 -0.00040 -2.02280
C  -0.85960 -0.00036  1.33176
C  -1.48949  1.23725  0.96946
C  -1.48966 -1.23775  0.96905
C  -2.61237  1.22619  0.16508
H  -1.04714  2.17923  1.30404
C  -2.61258 -1.22629  0.16475
H  -1.04747 -2.17991  1.30335
C  -3.16041  0.00006 -0.24078
H  -3.07881  2.16349 -0.14427
H  -3.07919 -2.16342 -0.14485
H  -4.04513  0.00022 -0.88373
H  -0.19277 -0.00057  2.20833

27
TS3(Ph)
Ge  1.37716 -0.96915 -0.09062
Cl  0.56590 -1.71379 -1.90577
Cl  0.57627 -2.03731  1.56000
Cl  3.49026 -1.10732 -0.10977
C   0.88398  0.95321  0.08938
C   1.25403  1.47864  1.37041
C   1.25255  1.70623 -1.07301
C   1.88475  2.70242  1.47921
H   1.01765  0.90109  2.26733
C   1.88326  2.92913 -0.95476
H   1.01495  1.30424 -2.06086
C   2.19577  3.42292  0.31859
H   2.14900  3.10269  2.45983
H   2.14636  3.50362 -1.84491
H   2.70194  4.38811  0.40819
H  -0.37318  0.71171  0.06718
Cl -1.68547  0.36240  2.65464
Cl -1.68866  0.85536 -2.53961
C  -2.51326  0.14302  1.16745
C  -3.82989 -0.30455  1.18155
C  -4.48670 -0.42469 -0.03889
C  -3.83123 -0.07706 -1.21568
C  -2.51455  0.36002 -1.11917
N  -1.86254  0.44377  0.04202
H  -5.52038 -0.77628 -0.07168
H  -4.31682 -0.13176 -2.19005
H  -4.31438 -0.54161  2.12880

15
PhGeCl3
Ge -0.79420  0.00009 -0.00560
Cl -1.61891 -0.00632  1.97415
Cl -1.55378 -1.74223 -0.99827
Cl -1.55383  1.74849 -0.98750
C   1.12604  0.00013 -0.00829
C   1.82266 -1.21312 -0.00354
C   1.82292  1.21320 -0.00363
C   3.21563 -1.20937  0.01954
H   1.27909 -2.16109 -0.02841
C   3.21590  1.20913  0.01944
H   1.27949  2.16124 -0.02849
C   3.91034 -0.00020  0.03315
H   3.76108 -2.15585  0.02213
H   3.76158  2.15548  0.02196
H   5.00282 -0.00032  0.04947

25
Ph2GeCl2
C   3.92685 -1.87676 -0.22698
C   2.78954 -2.24553 -0.94507
C   1.63579 -1.46798 -0.86771
C   1.61639 -0.31480 -0.07231
C   2.75871  0.04725  0.64937
C   3.91105 -0.73242  0.56988
Ge  0.00000  0.73447 -0.00001
Cl  0.14156  2.04077  1.72095
C  -1.61637 -0.31481  0.07228
Cl -0.14158  2.04086 -1.72089
H   0.74559 -1.76603 -1.42958
H   2.74157  0.93954  1.28051
H   2.80037 -3.14389 -1.56684
H   4.80122 -0.44606  1.13503
H   4.83117 -2.48724 -0.28717
C  -1.63578 -1.46799  0.86770
C  -2.78953 -2.24554  0.94507
C  -3.92684 -1.87677  0.22697
C  -3.91104 -0.73244 -0.56991
C  -2.75870  0.04723 -0.64941
H  -0.74558 -1.76603  1.42958
H  -2.80037 -3.14389  1.56685
H  -4.83115 -2.48725  0.28717
H  -4.80121 -0.44609 -1.13506
H  -2.74156  0.93951 -1.28055

35
Ph3GeCl
Ge  0.00262 -0.03142  0.53030
Cl -0.02836 -0.14675  2.71141
C  -0.13025  1.82922  0.00745
C   0.96445  2.69034  0.16257
C  -1.31726  2.32733 -0.54320
C   0.87126  4.02625 -0.22137
H   1.90027  2.31471  0.58669
C  -1.41044  3.66440 -0.92849
H  -2.17724  1.66397 -0.67407
C  -0.31684  4.51360 -0.76716
H   1.72921  4.69126 -0.09529
H  -2.34093  4.04464 -1.35722
H  -0.38936  5.56141 -1.06909
C  -1.53462 -1.03943 -0.09017
C  -2.66962 -1.21152  0.71073
C  -1.52713 -1.57176 -1.38611
C  -3.78091 -1.89636  0.22101
H  -2.67715 -0.81694  1.73047
C  -2.63835 -2.25634 -1.87582
H  -0.64248 -1.46177 -2.02095
C  -3.76681 -2.41715 -1.07250
H  -4.66163 -2.02774  0.85455
H  -2.62143 -2.67045 -2.88697
H  -4.63755 -2.95557 -1.45482
C   1.68882 -0.79093 -0.05126
C   2.24643 -0.37911 -1.26924
C   2.34359 -1.77450  0.69980
C   3.43148 -0.94956 -1.73369
H   1.75925  0.40331 -1.85934
C   3.52936 -2.34161  0.23734
H   1.92688 -2.08875  1.66062
C   4.07247 -1.93184 -0.98057
H   3.85868 -0.62098 -2.68435
H   4.03499 -3.10631  0.83215
H   5.00292 -2.37702 -1.34158

18
p-tolyl-GeCl3
Ge -1.13564  0.00007 -0.00354
Cl -1.95682 -0.00591  1.97893
Cl -1.90322 -1.74253 -0.99147
Cl -1.90341  1.74820 -0.98150
C   0.78124  0.00021 -0.01651
C   1.48412 -1.20893 -0.01840
C   1.48417  1.20922 -0.01849
C   2.87526 -1.20222 -0.00707
H   0.94609 -2.16009 -0.04249
C   2.87539  1.20240 -0.00716
H   0.94617  2.16039 -0.04260
C   3.59388  0.00010  0.00356
H   3.41682 -2.15204 -0.01375
H   3.41704  2.15215 -0.01392
C   5.09281 -0.00025  0.04903
H   5.44838 -0.00983  1.09297
H   5.51152 -0.88741 -0.44703
H   5.51160  0.89554 -0.43105

31
(p-tolyl)2-GeCl2
C   3.95867  1.60485  0.13347
C   3.90228  0.44529 -0.64980
C   2.74831 -0.33076 -0.70514
C   1.61711  0.03501  0.03118
C   1.66267  1.19360  0.81647
C   2.82064  1.96425  0.86618
Ge -0.00028 -1.00961 -0.00122
Cl  0.10022 -2.31551 -1.72795
C   5.19420  2.45520  0.16291
C  -1.61619  0.03753 -0.02791
Cl -0.10290 -2.32731  1.71631
H   2.72343 -1.22798 -1.32906
H   0.78821  1.50171  1.39740
H   4.78076  0.14488 -1.22774
H   2.84304  2.86416  1.48713
H   6.10133  1.85385  0.00696
H   5.16397  3.21491 -0.63613
H   5.29397  2.98973  1.11845
C  -2.74468 -0.32519  0.71374
C  -3.89541  0.45661  0.66763
C  -3.95244  1.61635 -0.11497
C  -2.81437  1.97670 -0.84755
C  -1.65994  1.20057 -0.80700
H  -2.71831 -1.22098  1.33963
H  -4.76914  0.16292  1.25609
C  -5.20580  2.43745 -0.18738
H  -2.83260  2.88427 -1.45743
H  -0.78440  1.51128 -1.38488
H  -4.98278  3.50211 -0.34812
H  -5.83974  2.10598 -1.02685
H  -5.80366  2.34398  0.73044

9
Int-1(AlCl3)
Ge -1.58195 -0.00310 -0.07098
Cl -1.22738  1.48329  1.37700
Cl  0.17987 -0.14597 -1.38037
Cl -3.14488  0.56705 -1.37838
Cl -1.95240 -1.90624  0.75213
Al  2.24805 -0.00296  0.07356
Cl  1.48745 -1.04509  1.73573
Cl  3.49395 -1.02311 -1.26497
Cl  2.42206  2.07816  0.23622

19
(Cl2-Py)Al2Cl6
Al -1.15066  1.27463  0.50052
Al  2.35790  0.10225 -0.31832
Cl -1.22722  2.69675 -1.03778
Cl  1.00714  1.33863  1.14816
Cl -2.46100  1.60235  2.10984
Cl  2.57197 -1.74160  0.71292
Cl  1.12384 -0.08592 -2.04327
Cl  4.07596  1.29314 -0.49795
Cl -2.62802  0.00472 -2.14104
Cl -0.50352 -1.19332  2.49071
C  -1.80651 -1.11508 -1.15762
C  -1.65881 -2.41863 -1.60791
C  -1.05101 -3.34344 -0.76955
C  -0.67095 -2.95914  0.50782
C  -0.86626 -1.63814  0.88786
N  -1.36264 -0.69992  0.04961
H  -0.89717 -4.37174 -1.10296
H  -0.22401 -3.65218  1.21859
H  -2.01861 -2.67986 -2.60210

25
[(Cl2-Py)2AlCl2]+
Cl  0.03681 -1.30763  2.10498
Cl  0.28601  2.19175 -1.76417
Cl -0.03682 -1.31409 -2.10106
Al  0.00013  1.09008 -0.00139
Cl -0.28619  2.19700  1.75802
Cl -2.86110  1.18982 -1.45859
Cl  2.86109  1.19434  1.45470
N  -1.54355 -0.20507  0.31792
N   1.54357 -0.20611 -0.31739
C   2.73491 -0.04457  0.29600
C  -2.73484 -0.04546 -0.29604
C  -1.45061 -1.15232  1.27264
C   1.45061 -1.15622 -1.26924
C   2.50300 -1.99080 -1.61366
H   2.36164 -2.74098 -2.39164
C  -3.71641 -1.82224  0.95974
H  -4.56844 -2.45831  1.21058
C  -3.84137 -0.83510 -0.00929
H  -4.77630 -0.65671 -0.54061
C   3.71646 -1.82510 -0.95442
H   4.56851 -2.46189 -1.20336
C   3.84144 -0.83504  0.01163
H   4.77639 -0.65503  0.54238
C  -2.50295 -1.98592  1.61952
H  -2.36158 -2.73378  2.39973
